# Supplementary material for: The p53 tumor suppressor regulates AKR1B1 expression, a metastasis-promoting gene in breast cancer
Source: Front Mol Biosci. 2023 Sep 14;10:1145279. doi: 10.3389/fmolb.2023.1145279 (PMC10538543; doi:10.3389/fmolb.2023.1145279)
Supplement: Supplementary file 4 [file Table1.XLSX]

## Sheet: Upregulated DEPs_UP
KEGG Pathways	#KEGG	log2(FC)	-logP-Value	Accession
#!{Type}C	C	N	N	T
Central carbon metabolism in cancer	mmu:100126824	4.39458	14.7713	Q8VCL2
Colorectal cancer;Endometrial cancer;Fanconi anemia pathway;Mismatch repair;Pathways in cancer;Platinum drug resistance	mmu:17350	4.07904	14.7713	Q9JK91
	mmu:72572	3.93716	14.7713	Q8K1N4
	mmu:226442	3.79108	6.28742	Q99LI5
	mmu:14227	3.71655	14.7713	P45878
Alzheimer's disease;Amyotrophic lateral sclerosis (ALS);Apoptosis;Apoptosis - multiple species;Natural killer cell mediated cytotoxicity;Non-alcoholic fatty liver disease (NAFLD);p53 signaling pathway;Pathways in cancer;Platinum drug resistance;Sphingolipid signaling pathway;Tuberculosis;Viral myocarditis	mmu:12122	3.58219	14.7713	P70444
Metabolic pathways;Mucin type O-glycan biosynthesis	mmu:14423	3.15462	9.06592	O08912
Epstein-Barr virus infection;Measles;NF-kappa B signaling pathway;NOD-like receptor signaling pathway;TNF signaling pathway	mmu:21929	3.0512	8.39621	Q60769
RNA transport	mmu:13664	2.75189	7.78355	Q60872
Metabolic pathways	mmu:269823	2.7301	6.92453	Q62087
	mmu:216551	2.70531	8.2869	Q8VED9
Metabolic pathways;Ubiquinone and other terpenoid-quinone biosynthesis	mmu:230027	2.69243	5.5741	Q8BMS4
Alzheimer's disease;Huntington's disease;Metabolic pathways;Non-alcoholic fatty liver disease (NAFLD);Oxidative phosphorylation;Parkinson's disease	mmu:595136	2.62457	6.02505	Q99LY9
	mmu:76824	2.55361	2.70245	Q9CWE0
		2.51828	3.55313	P97393
	mmu:268783	2.49006	2.82353	Q80TA6
	mmu:21371	2.37796	11.3611	P48428
	mmu:77219	2.37518	1.92309	Q8VDQ1
Arrhythmogenic right ventricular cardiomyopathy (ARVC);Gap junction	mmu:14609	2.36933	5.87693	P23242
Influenza A;mRNA surveillance pathway	mmu:54188	2.36149	3.03294	Q8BQZ5
	mmu:56334	2.27381	10.7776	Q9R0Q3
	mmu:66674	2.24884	5.21342	Q3TFQ1
	mmu:53598	2.21847	3.55313	Q9Z0Y1
	mmu:76559	2.03914	1.95718	Q80XK6
	mmu:68514	1.85957	6.45708	Q8CD10
	mmu:69694	1.80859	3.51375	Q6P8M1
Bacterial invasion of epithelial cells;Endocytosis;Focal adhesion;Proteoglycans in cancer;Viral myocarditis	mmu:12389	1.68527	5.61495	P49817
beta-Alanine metabolism;Butanoate metabolism;Carbon metabolism;Fatty acid degradation;Fatty acid elongation;Fatty acid metabolism;Lysine degradation;Metabolic pathways;Propanoate metabolism;Tryptophan metabolism;Valine, leucine and isoleucine degradation	mmu:93747	1.60834	12.5848	Q8BH95
Amoebiasis;Arginine and proline metabolism;Arginine biosynthesis;Biosynthesis of amino acids;Metabolic pathways	mmu:11846	1.5912	2.75117	Q61176
	mmu:67674	1.57192	4.19124	Q9DCG9
	mmu:93696	1.56755	2.49405	Q9JKP8
	mmu:56612	1.54646	2.48976	Q9WU28
Arginine and proline metabolism;Biosynthesis of amino acids;Metabolic pathways	mmu:66194	1.52957	12.6309	Q9DCC4
	mmu:22294	1.52055	2.02935	Q9WTZ0
Complement and coagulation cascades;Proteoglycans in cancer	mmu:18793	1.41034	1.87515	P35456
	mmu:18100	1.40599	1.38629	Q9Z2Q5
	mmu:26425	1.37907	1.91352	Q9R060
	mmu:20401	1.37573	1.69741	P55194
Glutathione metabolism	mmu:66073	1.34653	3.08052	Q9CQU0
	mmu:72900	1.33914	1.27295	Q9D6J6
	mmu:68202	1.32826	1.73218	Q9CPP6
	mmu:69225	1.29572	2.61511	Q9CZ42
	mmu:53380	1.27083	1.32357	Q9Z2X2
Alzheimer's disease;Huntington's disease;Metabolic pathways;Non-alcoholic fatty liver disease (NAFLD);Oxidative phosphorylation;Parkinson's disease	mmu:68375	1.24793	2.60732	Q9DCJ5
	mmu:73046	1.23818	3.01253	Q80Y14
		1.23143	2.35447	Q9CWM4
	mmu:67952	1.22527	2.74737	Q9DCC8
RNA transport	mmu:66235	1.22157	4.85731	Q8BMJ3
	mmu:53861	1.19409	2.40379	Q9R020
	mmu:67943	1.17951	2.78277	Q9ERE7
Metabolic pathways;Purine metabolism	mmu:11821	1.14339	8.36246	P08030
	mmu:14489	1.13619	3.60662	P62774
Parkinson's disease	mmu:57320	1.12697	5.91724	Q99LX0
Endocytosis	mmu:106572	1.11503	2.12789	Q921E2
Alcoholism;Systemic lupus erythematosus	mmu:15270	1.0895	7.27627	P27661
	mmu:66960	1.06212	1.85413	Q9CV28
	mmu:56726	1.04754	2.00815	Q9JJU8
	mmu:11853	1.04404	4.28922	Q62159
Axon guidance;Fc gamma R-mediated phagocytosis;Pertussis;Regulation of actin cytoskeleton	mmu:12631	1.02148	6.63967	P18760
	mmu:18150	1.01935	1.3435	Q9CPP0
Alzheimer's disease;Huntington's disease;Metabolic pathways;Non-alcoholic fatty liver disease (NAFLD);Oxidative phosphorylation;Parkinson's disease	mmu:68197	1.01364	1.38629	Q9CQ54
Ribosome biogenesis in eukaryotes	mmu:52530	1.00863	1.58456	Q9CRB2
	mmu:671535	1.00216	1.48403	Q8CIE4
	mmu:234344	0.995665	1.71571	Q3UMQ8
Ubiquitin mediated proteolysis	mmu:53323	0.9855	3.86322	P61087
SNARE interactions in vesicular transport	mmu:56418	0.981853	1.44233	Q9CQW1
	mmu:56447	0.97966	3.72577	P61924
Alzheimer's disease;Cardiac muscle contraction;Huntington's disease;Metabolic pathways;Non-alcoholic fatty liver disease (NAFLD);Oxidative phosphorylation;Parkinson's disease	mmu:12864	0.97966	1.85307	Q9CPQ1
	mmu:52700	0.973795	1.93366	Q9CQM5
	mmu:56530	0.972325	1.98031	Q9QXT0
Bacterial invasion of epithelial cells;Endocrine and other factor-regulated calcium reabsorption;Endocytosis;Huntington's disease;Lysosome;Synaptic vesicle cycle	mmu:74325	0.970854	2.10807	Q6IRU5
Proteasome	mmu:19171	0.95977	1.64024	O35955
Insulin signaling pathway	mmu:14251	0.949348	2.52156	O08917
Adherens junction;Metabolic pathways;Thiamine metabolism	mmu:11431	0.947105	3.77933	Q9D358
Metabolic pathways;Purine metabolism;Pyrimidine metabolism	mmu:18102	0.945608	4.47412	P15532
	mmu:244373	0.942608	1.38629	Q8BFZ9
	mmu:108679	0.941858	2.07992	Q8VBV7
	mmu:276770	0.935083	5.5741	P63242
Alcoholism;Systemic lupus erythematosus	mmu:319176	0.928276	5.49524	Q64523
	mmu:114863	0.927517	3.10447	Q9Z2Y8
Carbon metabolism;Metabolic pathways;Pentose phosphate pathway	mmu:66171	0.909965	4.43438	Q9CQ60
Legionellosis;Protein processing in endoplasmic reticulum	mmu:66397	0.906121	1.7898	Q9CQC9
	mmu:30935	0.906121	2.41326	Q9ER38
Ribosome	mmu:114641	0.894527	5.10567	P62900
	mmu:70110	0.894527	3.35096	Q9D8C4
	mmu:110826	0.882839	1.82804	Q9DCW4
	mmu:12412	0.882056	1.3345	P83917
	mmu:63985	0.879706	3.57585	Q9CQI3
Ribosome	mmu:269261	0.877352	4.90487	P35979
	mmu:105559	0.869477	1.66421	Q8C181

## Sheet: Downregulated DEPs_
KEGG Pathways	#KEGG	log2(FC)	-log P-Value	Accession
#!{Type}C	C	N	N	T
mTOR signaling pathway;Protein processing in endoplasmic reticulum;RNA transport	mmu:110379	-0.888968687611256	2.31818090223057	Q9D1M0
	mmu:14958	-0.897006006676674	2.81774145911648	P10922
Lysine degradation	mmu:234135	-0.910501849160897	2.83116852692834	Q6P2L6
Endocytosis	mmu:70160	-0.913216233857933	1.51482684012579	Q91XD6
Tight junction	mmu:13821	-1.01449956969512	1.3586781076299	Q9Z2H5
	mmu:231803	-1.05589120089205	1.35376235699551	Q8K3A9
PPAR signaling pathway	mmu:11520	-1.12973392960402	1.58621029619554	P43883
	mmu:56258	-1.17788172527066	1.82967472967129	P70333
Endocytosis	mmu:98366	-1.32915966411844	2.67156453316459	Q91VZ6
Thyroid hormone signaling pathway	mmu:327987	-1.40354186044101	1.39284769436856	Q5SWW4
	mmu:103784	-1.40736357139342	1.55646633190881	Q8BGF3
	mmu:72287	-1.48600402063299	1.64673989725596	Q3TB82
	mmu:229841	-1.5649048483799	1.86796789427779	Q6RT24
	mmu:23966	-1.79085860216141	2.48855235466232	Q3UHK6
Lysosome;Phagosome;Tuberculosis	mmu:16783	-1.79585928321977	5.1731169952816	P11438
Ribosome	mmu:67248	-1.8059129478837	4.68154222086537	P62892
	mmu:16427	-1.81096617560998	5.09688395612084	A6X935
Alzheimer's disease	mmu:11487	-1.86775220170156	3.10063810080263	O35598
	mmu:59092	-1.92139016530363	5.25651924146733	P57724
AGE-RAGE signaling pathway in diabetic complications;Cytokine-cytokine receptor interaction;Graft-versus-host disease;Hematopoietic cell lineage;Inflammatory bowel disease (IBD);Influenza A;Leishmaniasis;MAPK signaling pathway;Measles;Non-alcoholic fatty liver disease (NAFLD);Osteoclast differentiation;Pertussis;Prion diseases;Rheumatoid arthritis;Salmonella infection;Tuberculosis;Type I diabetes…	mmu:16175	-1.94897599697553	2.5417073067367	P01582
Cell cycle	mmu:26428	-1.96578428466209	3.42745482191114	O88708
	mmu:237877	-1.97709959788992	1.6413460008898	Q4QY64
B cell receptor signaling pathway;Chemokine signaling pathway;Epstein-Barr virus infection;Fc epsilon RI signaling pathway;Fc gamma R-mediated phagocytosis;Long-term depression;NF-kappa B signaling pathway;Platelet activation;Viral carcinogenesis	mmu:17096	-1.98850436116217	2.79415765949442	P25911
	mmu:69823	-2.00578235259401	3.69688605576614	Q91Z49
Glycerolipid metabolism;Metabolic pathways;Regulation of lipolysis in adipocytes	mmu:66853	-2.00578235259401	1.31963808518478	Q8BJ56
RNA transport;Spliceosome	mmu:73666	-2.0350469470992	4.38728817858279	Q8VE80
	mmu:83486	-2.07704103576383	1.98337625986192	Q91YE7
	mmu:224796	-2.19099722506091	2.08347888576422	Q8BXK9
Endocytosis	mmu:75767	-2.19759995988516	1.5870029390009	Q9D620
	mmu:22022	-2.21089678249862	4.41964990443101	O88856
Endocytosis	mmu:13132	-2.51457317282976	2.98952279916886	P98078
Thyroid hormone signaling pathway	mmu:59024	-2.53115605702536	2.21718365958658	A2AGH6
	mmu:212508	-2.64385618977472	2.06009793829802	Q8R2R6
		-2.67116353577046	11.9310019879223	Q62203
	mmu:234309	-2.79585928321977	2.76280373587944	Q91VT4
Glycosphingolipid biosynthesis - globo and isoglobo series;Lysosome	mmu:17939	-3.01158797427521	2.73605163570309	Q9QWR8
	mmu:60527	-3.09541956507868	3.57537477075096	Q9JJE7
		-3.23786383009889	14.7713096951013	st
	mmu:20498	-4.01158797427521	7.05462448794392	Q9JIS8
	mmu:227683	-4.32192809488736	9.37790622795202	Q8BGB8
Basal transcription factors;Nucleotide excision repair;Viral carcinogenesis	mmu:23894	-4.35107444054688	14.7713096951013	Q9JIB4
